# Supplementary material for: Molecular epidemiological and antimicrobial-resistant mechanisms analysis of prolonged Neisseria gonorrhoeae collection between 1971 and 2005 in Japan
Source: JAC Antimicrob Resist. 2024 Mar 12;6(2):dlae040. doi: 10.1093/jacamr/dlae040 (PMC10928670; doi:10.1093/jacamr/dlae040)
Supplement: dlae040_Supplementary_Data [file dlae040_supplementary_data.zip › Table_S1_v3.1_clean.xlsx]

## Sheet: Sheet1
Table S1. Information on all strains in this study
					Minimum Inhibitory Concentration (MIC; mg/L)						MLST a								NG-STAR b										QRDR c		Data availability
Strain ID	Reference	Sub-strain ID	Isolation year	Prefecture	penicillin	cefixime	ceftriaxone	ciprofloxacin	azithromycin	spectinomycin	abcZ No	adk No	aroE No	fumC No	gdh No	pdhC No	pgm No	ST	penA allele No	penA meta	mtrR allele No	mtrR meta	porB allele No	porB meta	ponA allele No	ponA meta	23S rRNA allele No	23S rRNA meta	GyrA	ParC	BioSample accession	SRA Accession	Hight thoroughput genotyping	No. of nucleotides	Coverage d	DWGS e	GenBank accession	No. of nucleotides	Coverage	No. of contigs	Total length of contigs	N50 value	rpsJ codon	tet(M)
TUM23491	This study	1971-001	1971	Kanagawa	0.125	<=0.015	<=0.015	<=0.03	0.06	8	126	39	170	158	149	153	65	13560	2.002	penA Type II NonMosaic, A517G	19	-35A Del, G45D	5	G120D, A121D	100	Wild type	100	Wild type	Wild type	Wild type	SAMN36376862	SRR25224230	Yes	18196690	1457.83	No
TUM23492	This study	1971-002	1971	Kanagawa	0.125	<=0.015	<=0.015	<=0.03	<=0.03	16	126	39	170	158	149	153	65	13560	19.001	penA Type XIX NonMosaic, A517G	19	-35A Del, G45D	5	G120D, A121D	100	Wild type	100	Wild type	Wild type	Wild type	SAMN36376863	SRR25224229	Yes	21670019	1736.1	No
TUM23493	This study	1971-003	1971	Kanagawa	0.25	<=0.015	<=0.015	<=0.03	<=0.03	16	126	39	170	78	148	71	65	13562	249.001	penA Type 249 NonMosaic, A517G	25	G45D	4	G120D	100	Wild type	100	Wild type	Wild type	Wild type	SAMN36376864	SRR25224118	Yes	18556052	1486.62	No
TUM23494	This study	1971-004	1971	Kanagawa	0.25	<=0.015	<=0.015	<=0.03	<=0.03	32	126	39	67	157	146	71	133	13557	22.001	penA Type XXII NonMosaic, A517G	19	-35A Del, G45D	5	G120D, A121D	1	L421P	100	Wild type	Wild type	Wild type	SAMN36376865	SRR25224172	Yes	20762961	1663.43	No
TUM23495	This study	1971-005	1971	Kanagawa	0.5	0.03	0.03	<=0.03	0.25	16	59	39	67	111	148	153	65	1583	22.001	penA Type XXII NonMosaic, A517G	541	G45D	4	G120D	100	Wild type	100	Wild type	Wild type	Wild type	SAMN36376866	SRR25224161	Yes	20323915	1628.26	No
TUM23496	This study	1971-010	1971	Kanagawa	0.5	<=0.015	<=0.015	<=0.03	0.25	16	126	39	67	111	149	153	65	1928	2.002	penA Type II NonMosaic, A517G	19	-35A Del, G45D	21	G120N, A121D	1	L421P	100	Wild type	Wild type	Wild type	SAMN36376867	SRR25224150	Yes	22497983	1802.43	No
TUM23497	This study	1972-001	1972	Kanagawa	<=0.03	<=0.015	<=0.015	<=0.03	0.06	16	59	39	67	78	147	153	133	1889	100.001	penA WT NonMosaic	5	Wild type	100	Wild type	100	Wild type	100	Wild type	Wild type	Wild type	SAMN36376868	SRR25224034	Yes	19781916	1584.84	No
TUM23498	This study	1972-003	1972	Kanagawa	0.06	<=0.015	<=0.015	<=0.03	0.25	128	59	39	67	156	147	71	65	11674	100.001	penA WT NonMosaic	198	A39T	14	porB1a	100	Wild type	100	Wild type	Wild type	Wild type	SAMN36376869	SRR25224023	Yes	20405803	1634.82	Yes	JAUMIN000000000	185256320	85.459	170	2167779	49704	Wild type	Negative
TUM23499	This study	1972-005	1972	Kanagawa	<=0.03	<=0.015	<=0.015	<=0.03	<=0.03	<=0.5	59	39	170	239	147	153	65	13558	100.001	penA WT NonMosaic	161	Wild type	5	G120D, A121D	100	Wild type	100	Wild type	Wild type	Wild type	SAMN36376870	SRR25224092	Yes	27864335	2232.36	Yes	JAUMTG000000000	112721442	52.6596	434	2140569	34457	p.V57M	Negative
TUM23500	This study	1972-006	1972	Kanagawa	0.125	<=0.015	<=0.015	<=0.03	<=0.03	16	109	39	67	78	146	153	65	1895	19.019	penA Type XIX NonMosaic, A517G	19	-35A Del, G45D	5	G120D, A121D	1	L421P	100	Wild type	Wild type	Wild type	SAMN36376871	SRR25224081	Yes	22521809	1804.34	No
TUM23501	This study	1972-007	1972	Kanagawa	0.06	<=0.015	<=0.015	<=0.03	<=0.03	16	109	39	67	111	146	153	65	8151	1.001	penA Type I NonMosaic	19	-35A Del, G45D	75	G120D, A121G	1	L421P	100	Wild type	Wild type	Wild type	SAMN36376872	SRR25224228	Yes	16260652	1302.73	Yes	JAUMTF000000000	138451602	63.8027	191	2169995	47889	p.V57M	Negative
TUM23502	This study	1972-008	1972	Kanagawa	0.5	0.03	0.03	<=0.03	0.06	16	59	39	67	78	146	71	65	13559	22.001	penA Type XXII NonMosaic, A517G	19	-35A Del, G45D	30	G120D	1	L421P	100	Wild type	Wild type	Wild type	SAMN36376873	SRR25224217	Yes	14151514	1133.75	Yes	JAVFWR000000000	139385404	64.8592	207	2149045	41277	p.V57M	Negative
TUM23503	This study	1972-009	1972	Kanagawa	0.25	<=0.015	<=0.015	<=0.03	<=0.03	16	126	39	67	78	149	71	65	1927	252.001	penA Type 252 SemiMosaic, A517G	19	-35A Del, G45D	77	Wild type	100	Wild type	100	Wild type	Wild type	Wild type	SAMN36376874	SRR25224206	Yes	27614495	2212.35	Yes	JAUMTE000000000	269394792	126.687	273	2126464	43982	p.V57M	Negative
TUM23504	This study	1972-010	1972	Kanagawa	0.25	<=0.015	<=0.015	<=0.03	0.06	16	126	39	67	78	149	71	65	1927	22.001	penA Type XXII NonMosaic, A517G	25	G45D	4	G120D	100	Wild type	100	Wild type	Wild type	Wild type	SAMN36376875	SRR25224139	Yes	17140775	1373.24	No
TUM23505	This study	1973-002	1973	Kanagawa	0.25	<=0.015	<=0.015	<=0.03	0.25	16	126	39	67	158	149	153	65	11198	19.001	penA Type XIX NonMosaic, A517G	19	-35A Del, G45D	5	G120D, A121D	100	Wild type	100	Wild type	Wild type	Wild type	SAMN36376876	SRR25224128	Yes	21452264	1718.66	No
TUM23506	This study	1973-003	1973	Kanagawa	0.25	<=0.015	<=0.015	<=0.03	0.06	8	126	39	170	78	148	153	65	11710	22.001	penA Type XXII NonMosaic, A517G	535	Wild type	13	porB1a	1	L421P	100	Wild type	Wild type	Wild type	SAMN36376877	SRR25224199	Yes	18328836	1468.42	No
TUM23507	This study	1973-005	1973	Kanagawa	0.25	<=0.015	<=0.015	<=0.03	0.125	16	59	39	67	156	149	71	133	10154	22.001	penA Type XXII NonMosaic, A517G	22	-35A Del	5	G120D, A121D	1	L421P	100	Wild type	Wild type	Wild type	SAMN36376878	SRR25224188	Yes	18957275	1518.77	No
TUM23508	This study	1973-006	1973	Kanagawa	0.25	<=0.015	<=0.015	<=0.03	0.06	16	200	39	67	156	188	71	65	14452	22.001	penA Type XXII NonMosaic, A517G	18	Wild type	4	G120D	100	Wild type	100	Wild type	Wild type	Wild type	SAMN36376879	SRR25224177	Yes	18851818	1510.32	No
TUM23509	This study	1973-007	1973	Kanagawa	0.5	<=0.015	<=0.015	<=0.03	<=0.03	16	59	39	67	78	146	153	133	1918	22.001	penA Type XXII NonMosaic, A517G	25	G45D	13	porB1a	1	L421P	100	Wild type	Wild type	Wild type	SAMN36376880	SRR25224061	Yes	19679116	1576.6	No
TUM23510	This study	1973-008	1973	Kanagawa	<=0.03	<=0.015	<=0.015	<=0.03	0.125	16	59	39	170	239	147	153	65	13558	100.001	penA WT NonMosaic	161	Wild type	14	porB1a	100	Wild type	100	Wild type	Wild type	Wild type	SAMN36376881	SRR25224050	Yes	12823161	1027.33	No
TUM23511	This study	1973-009	1973	Kanagawa	1	<=0.015	<=0.015	<=0.03	0.5	16	59	39	67	156	149	71	133	10154	22.001	penA Type XXII NonMosaic, A517G	22	-35A Del	5	G120D, A121D	1	L421P	100	Wild type	Wild type	Wild type	SAMN36376882	SRR25224117	Yes	20129872	1612.71	No
TUM23512	This study	1973-010	1973	Kanagawa	1	0.03	0.03	<=0.03	0.5	16	126	39	67	78	149	71	65	1927	22.001	penA Type XXII NonMosaic, A517G	19	-35A Del, G45D	30	G120D	100	Wild type	100	Wild type	Wild type	Wild type	SAMN36376883	SRR25224106	Yes	20295088	1625.95	No
TUM23513	This study	1974-001	1974	Kanagawa	4	0.06	0.06	<=0.03	0.5	32	126	39	67	157	149	153	65	11415	2.002	penA Type II NonMosaic, A517G	19	-35A Del, G45D	30	G120D	100	Wild type	100	Wild type	Wild type	Wild type	SAMN36376884	SRR25224016	Yes	18245136	1461.72	No
TUM23514	This study	1974-002	1974	Kanagawa	2	<=0.015	0.06	<=0.03	0.25	16	59	39	67	78	188	153	65	11657	2.002	penA Type II NonMosaic, A517G	19	-35A Del, G45D	21	G120N, A121D	1	L421P	100	Wild type	Wild type	Wild type	SAMN36376885	SRR25224004	Yes	17935974	1436.95	No
TUM23515	This study	1974-003	1974	Kanagawa	1	<=0.015	<=0.015	2	1	64	59	39	67	111	146	71	65	1917	22.001	penA Type XXII NonMosaic, A517G	25	G45D	4	G120D	1	L421P	100	Wild type	Wild type	Wild type	SAMN36376886	SRR25223993	Yes	20043957	1605.83	Yes	JAUMIM000000000	174975939	80.6818	206	2168715	47305	p.V57M	Negative
TUM23516	This study	1974-004	1974	Tokyo	1	<=0.015	0.03	<=0.03	0.5	16	126	39	67	111	149	153	65	1928	2.002	penA Type II NonMosaic, A517G	19	-35A Del, G45D	30	G120D	1	L421P	100	Wild type	Wild type	Wild type	SAMN36376887	SRR25223989	Yes	20194285	1617.87	No
TUM23517	This study	1974-006	1974	Kanagawa	2	0.03	0.06	0.06	0.5	32	126	39	67	111	149	153	65	1928	2.002	penA Type II NonMosaic, A517G	19	-35A Del, G45D	30	G120D	1	L421P	100	Wild type	Wild type	Wild type	SAMN36376888	SRR25223988	Yes	23974405	1920.72	No
TUM23518	This study	1974-008	1974	Tokyo	<=0.03	<=0.015	<=0.015	<=0.03	0.125	32	129	39	67	156	149	153	65	1595	100.001	penA WT NonMosaic	18	Wild type	14	porB1a	100	Wild type	100	Wild type	Wild type	Wild type	SAMN36376889	SRR25224176	Yes	22578534	1808.89	No
TUM23519	This study	1974-009	1974	Kanagawa	0.25	<=0.015	<=0.015	<=0.03	0.06	8	59	113	67	158	148	154	133	1926	1.001	penA Type I NonMosaic	25	G45D	5	G120D, A121D	1	L421P	100	Wild type	Wild type	Wild type	SAMN36376890	SRR25224174	Yes	15947676	1277.65	No
TUM23520	This study	1974-010	1974	Tokyo	0.25	0.03	<=0.015	<=0.03	0.06	16	59	39	67	78	146	153	133	1918	22.001	penA Type XXII NonMosaic, A517G	25	G45D	100	Wild type	100	Wild type	100	Wild type	Wild type	Wild type	SAMN36376891	SRR25224173	Yes	21392645	1713.88	No
TUM23521	This study	1974-011	1974	Tokyo	1	0.03	0.03	<=0.03	1	32	126	39	170	111	149	153	65	12514	2.002	penA Type II NonMosaic, A517G	19	-35A Del, G45D	4	G120D	100	Wild type	100	Wild type	Wild type	Wild type	SAMN36376892	SRR25224171	Yes	19736604	1581.21	No
TUM23522	This study	1974-012	1974	Tokyo	2	0.03	0.03	<=0.03	0.5	64	59	39	67	156	149	71	133	10154	22.001	penA Type XXII NonMosaic, A517G	22	-35A Del	5	G120D, A121D	1	L421P	100	Wild type	Wild type	Wild type	SAMN36376893	SRR25224170	Yes	18181768	1456.64	No
TUM23523	This study	1975-001	1975	Kanagawa	2	0.03	0.03	<=0.03	0.5	16	126	39	67	78	146	71	65	11235	22.001	penA Type XXII NonMosaic, A517G	19	-35A Del, G45D	30	G120D	1	L421P	100	Wild type	Wild type	Wild type	SAMN36376894	SRR25224169	Yes	20662442	1655.38	No
TUM23524	This study	1975-002	1975	Tokyo	4	0.03	0.03	<=0.03	0.5	16	126	39	67	78	149	153	65	1590	22.001	penA Type XXII NonMosaic, A517G	22	-35A Del	5	G120D, A121D	1	L421P	100	Wild type	Wild type	Wild type	SAMN36376895	SRR25224168	Yes	24569550	1968.4	No
TUM23525	This study	1975-003	1975	Tokyo	0.25	<=0.015	<=0.015	<=0.03	0.06	8	59	39	67	78	146	153	133	1918	22.001	penA Type XXII NonMosaic, A517G	25	G45D	100	Wild type	100	Wild type	100	Wild type	Wild type	Wild type	SAMN36376896	SRR25224167	Not amplified	-	-	Yes	JAUMTD000000000	50322443	23.9776	291	2098725	14495	p.V57M	Negative
TUM23526	This study	1975-004	1975	Tokyo	0.125	<=0.015	<=0.015	<=0.03	<=0.03	16	126	39	67	111	149	153	65	1928	2.002	penA Type II NonMosaic, A517G	19	-35A Del, G45D	21	G120N, A121D	1	L421P	100	Wild type	Wild type	Wild type	SAMN36376897	SRR25224166	Yes	19953875	1598.61	No
TUM23527	This study	1975-006	1975	Tokyo	1	<=0.015	<=0.015	<=0.03	0.5	16	109	39	67	111	146	153	65	8151	1.001	penA WT NonMosaic	19	-35A Del, G45D	5	G120D, A121D	1	L421P	100	Wild type	Wild type	Wild type	SAMN36376898	SRR25224165	Yes	16535588	1324.75	Yes	JAUMTC000000000	112400705	51.7686	201	2171214	41418	p.V57M	Negative
TUM23528	This study	1975-007	1975	Kanagawa	0.125	<=0.015	<=0.015	<=0.03	0.25	16	59	39	67	111	146	153	65	1964	1.001	penA Type I NonMosaic	25	G45D	4	G120D	100	Wild type	100	Wild type	Wild type	Wild type	SAMN36376899	SRR25224164	Yes	18647209	1493.93	No
TUM23529	This study	1975-008	1975	Kanagawa	0.25	<=0.015	<=0.015	<=0.03	0.125	16	126	39	67	961	148	153	65	13822	1.001	penA Type I NonMosaic	536	G45D	6	G120D, A121N	100	Wild type	100	Wild type	Wild type	Wild type	SAMN36376900	SRR25224163	Yes	19382156	1552.81	No
TUM23530	This study	1975-009	1975	Tokyo	2	0.03	0.03	<=0.03	0.5	16	126	39	67	111	149	153	65	1928	2.002	penA Type II NonMosaic, A517G	19	-35A Del, G45D	30	G120D	1	L421P	100	Wild type	Wild type	Wild type	SAMN36376901	SRR25224162	Yes	16557048	1326.47	No
TUM23531	This study	1975-010	1975	Tokyo	1	<=0.015	0.03	<=0.03	0.5	32	109	39	67	111	146	153	65	8151	1.001	penA Type I NonMosaic	19	-35A Del, G45D	5	G120D, A121D	1	L421P	100	Wild type	Wild type	Wild type	SAMN36376902	SRR25224160	Yes	19120475	1531.84	No
TUM23532	This study	1976-001	1976	Tokyo	2	<=0.015	<=0.015	<=0.03	1	16	126	39	67	78	146	71	65	11235	22.001	penA Type XXII NonMosaic, A517G	19	-35A Del, G45D	30	G120D	1	L421P	100	Wild type	Wild type	Wild type	SAMN36376903	SRR25224159	Yes	19768721	1583.78	No
TUM23533	This study	1976-002	1976	Tokyo	0.5	<=0.015	<=0.015	<=0.03	0.25	32	59	113	67	158	148	154	133	1926	1.001	penA Type I NonMosaic	25	G45D	21	G120N, A121D	1	L421P	100	Wild type	Wild type	Wild type	SAMN36376904	SRR25224158	Yes	20210705	1619.19	No
TUM23534	This study	1976-003	1976	Tokyo	0.125	<=0.015	<=0.015	<=0.03	0.125	16	59	39	170	78	188	153	65	13824	2.002	penA Type II NonMosaic, A517G	161	Wild type	14	porB1a	100	Wild type	100	Wild type	Wild type	Wild type	SAMN36376905	SRR25224157	Yes	18606257	1490.65	No
TUM23535	This study	1976-004	1976	Tokyo	0.125	<=0.015	<=0.015	<=0.03	<=0.03	16	126	39	170	111	149	153	65	12514	1.02	penA Type I NonMosaic	19	-35A Del, G45D	5	G120D, A121D	100	Wild type	100	Wild type	Wild type	Wild type	SAMN36376906	SRR25224156	Yes	21646062	1734.18	No
TUM23536	This study	1976-005	1976	Tokyo	0.25	<=0.015	<=0.015	<=0.03	0.06	16	126	39	67	78	146	71	133	11205	22.001	penA Type XXII NonMosaic, A517G	19	-35A Del, G45D	30	G120D	1	L421P	100	Wild type	Wild type	Wild type	SAMN36376907	SRR25224155	Yes	20697467	1658.19	No
TUM23537	This study	1976-006	1976	Tokyo	0.25	<=0.015	<=0.015	<=0.03	0.25	16	126	39	67	111	149	153	65	1928	2.002	penA Type II NonMosaic, A517G	18	Wild type	21	G120N, A121D	1	L421P	100	Wild type	Wild type	Wild type	SAMN36376908	SRR25224154	Yes	21347564	1710.27	No
TUM23538	This study	1976-007	1976	Tokyo	0.125	<=0.015	<=0.015	<=0.03	<=0.03	16	59	39	67	158	148	71	65	1588	22.001	penA Type XXII NonMosaic, A517G	22	-35A Del	30	G120D	1	L421P	100	Wild type	Wild type	Wild type	SAMN36376909	SRR25224153	Yes	19306338	1546.73	Yes	JAUMTB000000000	191677913	87.9598	233	2179153	50902	p.V57M	Negative
TUM23539	This study	1976-008	1976	Tokyo	0.125	<=0.015	<=0.015	<=0.03	<=0.03	32	126	39	170	158	149	153	223	13823	19.001	penA Type XIX NonMosaic, A517G	537	G45D	5	G120D, A121D	100	Wild type	100	Wild type	Wild type	Wild type	SAMN36376910	SRR25224152	Yes	23700268	1898.76	No
TUM23540	This study	1976-010	1976	Tokyo	1	<=0.015	<=0.015	<=0.03	0.25	16	126	39	67	78	146	153	65	1601	22.001	penA Type XXII NonMosaic, A517G	19	-35A Del, G45D	4	G120D	1	L421P	100	Wild type	Wild type	Wild type	SAMN36376911	SRR25224151	Yes	23770659	1904.4	No
TUM23541	This study	1977-001	1977	Tokyo	4	0.03	0.03	<=0.03	0.5	16	59	39	67	78	146	71	65	13559	4.001	penA Type IV NonMosaic, A517G, G543S	19	-35A Del, G45D	78	G120N, A121D	1	L421P	12	Wild type	Wild type	Wild type	SAMN36376912	SRR25224149	Yes	18861621	1511.11	Yes	JAUMTA000000000	163337622	77.7291	168	2101369	40895	p.V57M	Negative
TUM23542	This study	1977-002	1977	Tokyo	0.06	<=0.015	<=0.015	<=0.03	0.125	32	59	39	67	156	188	71	65	11248	1.001	penA Type I NonMosaic	161	Wild type	100	Wild type	100	Wild type	100	Wild type	Wild type	Wild type	SAMN36376913	SRR25224148	Yes	23104420	1851.02	No
TUM23543	This study	1977-003	1977	Tokyo	4	<=0.015	<=0.015	<=0.03	0.25	16	126	39	67	78	148	71	65	6813	22.001	penA Type XXII NonMosaic, A517G	19	-35A Del, G45D	79	G120D, A121D	1	L421P	100	Wild type	Wild type	Wild type	SAMN36376914	SRR25224042	Yes	20374203	1632.29	Yes	JAUMIL000000000	162678776	77.1338	190	2109047	55598	p.V57M	Negative
TUM23544	This study	1977-004	1977	Tokyo	0.06	<=0.015	<=0.015	<=0.03	<=0.03	8	59	39	67	158	148	71	65	1588	22.001	penA Type XXII NonMosaic, A517G	22	-35A Del	30	G120D	100	Wild type	100	Wild type	Wild type	Wild type	SAMN36376915	SRR25224041	Yes	22056626	1767.07	No
TUM23545	This study	1977-005	1977	Tokyo	0.125	<=0.015	<=0.015	<=0.03	0.06	8	59	39	67	111	146	153	65	1964	1.001	penA Type I NonMosaic	25	G45D	16	G120N	100	Wild type	100	Wild type	Wild type	Wild type	SAMN36376916	SRR25224040	Yes	16703240	1338.19	No
TUM23546	This study	1977-006	1977	Tokyo	1	<=0.015	<=0.015	<=0.03	0.5	16	59	39	67	158	148	71	65	1588	22.001	penA Type XXII NonMosaic, A517G	22	-35A Del	79	G120D, A121D	100	Wild type	100	Wild type	Wild type	Wild type	SAMN36376917	SRR25224039	Yes	17622780	1411.86	Yes	JAUMSZ000000000	131015033	59.3138	206	2208847	47327	p.V57M	Negative
TUM23547	This study	1977-007	1977	Data not available	<=0.03	<=0.015	<=0.015	<=0.03	0.25	32	129	39	67	156	149	153	65	1595	100.001	penA WT NonMosaic	18	Wild type	14	porB1a	100	Wild type	100	Wild type	Wild type	Wild type	SAMN36376918	SRR25224038	Yes	21599405	1730.44	No
TUM23548	This study	1977-008	1977	Data not available	0.06	<=0.015	<=0.015	<=0.03	<=0.03	8	126	39	170	111	146	153	65	10314	1.02	penA Type I NonMosaic	19	-35A Del, G45D	5	G120D, A121D	100	Wild type	100	Wild type	Wild type	Wild type	SAMN36376919	SRR25224037	Yes	20678187	1656.64	No
TUM23549	This study	1977-011	1977	Data not available	0.06	0.03	0.03	<=0.03	0.06	32	109	39	67	156	152	71	65	1594	1.001	penA Type I NonMosaic	5	Wild type	100	Wild type	100	Wild type	100	Wild type	Wild type	Wild type	SAMN36376920	SRR25224036	Yes	21963313	1759.6	No
TUM23550	This study	1978-001	1978	Tokyo	0.125	<=0.015	<=0.015	<=0.03	0.06	16	109	39	67	158	148	71	65	1898	22.001	penA Type XXII NonMosaic, A517G	135	A39T	100	Wild type	100	Wild type	100	Wild type	Wild type	Wild type	SAMN36376921	SRR25224035	Yes	21195008	1698.05	No
TUM23551	This study	1978-002	1978	Tokyo	0.125	<=0.015	<=0.015	<=0.03	<=0.03	32	126	39	67	78	146	153	65	1601	22.001	penA Type XXII NonMosaic, A517G	19	-35A Del, G45D	4	G120D	1	L421P	100	Wild type	Wild type	Wild type	SAMN36376922	SRR25224033	Yes	21064760	1687.61	No
TUM23552	This study	1978-004	1978	Tokyo	<=0.03	<=0.015	<=0.015	<=0.03	0.06	32	59	39	67	78	147	153	133	1889	100.001	penA WT NonMosaic	5	Wild type	100	Wild type	100	Wild type	100	Wild type	Wild type	Wild type	SAMN36376923	SRR25224032	Yes	21569942	1728.08	No
TUM23553	This study	1978-005	1978	Tokyo	0.125	<=0.015	<=0.015	<=0.03	<=0.03	32	126	39	170	78	148	154	65	1925	19.001	penA Type XIX NonMosaic, A517G	19	-35A Del, G45D	6	G120D, A121N	1	L421P	100	Wild type	Wild type	Wild type	SAMN36376924	SRR25224031	Yes	19017064	1523.56	No
TUM23554	This study	1978-007	1978	Kanagawa	1	<=0.015	<=0.015	<=0.03	0.125	8	126	39	67	78	146	153	65	1601	46.001	penA Type 46 NonMosaic, A517G	19	-35A Del, G45D	4	G120D	1	L421P	100	Wild type	Wild type	Wild type	SAMN36376925	SRR25224030	Yes	16144451	1293.42	No
TUM23555	This study	1978-008	1978	Tokyo	0.06	<=0.015	<=0.015	<=0.03	<=0.03	16	59	39	67	111	148	153	133	1963	22.001	penA Type XXII NonMosaic, A517G	538	-35A Del, A39T	100	Wild type	100	Wild type	100	Wild type	Wild type	Wild type	SAMN36376926	SRR25224029	Yes	19091048	1529.49	No
TUM23556	This study	1979-001	1979	Tokyo	0.25	0.03	<=0.015	<=0.03	0.06	16	59	39	67	78	146	153	133	1918	22.001	penA Type XXII NonMosaic, A517G	25	G45D	100	Wild type	100	Wild type	100	Wild type	Wild type	Wild type	SAMN36376927	SRR25224028	Yes	16231110	1300.36	No
TUM23557	This study	1979-002	1979	Tokyo	0.06	<=0.015	<=0.015	<=0.03	<=0.03	32	109	39	67	111	146	153	65	8151	1.001	penA Type I NonMosaic	19	-35A Del, G45D	14	porB1a	1	L421P	100	Wild type	Wild type	Wild type	SAMN36376928	SRR25224027	Yes	18027748	1444.3	No
TUM23558	This study	1979-003	1979	Tokyo	1	<=0.015	<=0.015	<=0.03	0.25	32	126	39	170	78	146	71	65	13553	22.001	penA Type XXII NonMosaic, A517G	25	G45D	30	G120D	1	L421P	100	Wild type	Wild type	Wild type	SAMN36376929	SRR25224026	Yes	20472439	1640.16	No
TUM23559	This study	1979-005	1979	Kanagawa	8	0.125	0.125	<=0.03	0.25	32	126	39	67	78	149	71	65	1927	4.001	penA Type IV NonMosaic, A517G, G543S	19	-35A Del, G45D	8	G120K, A121D	1	L421P	100	Wild type	Wild type	Wild type	SAMN36376930	SRR25224025	Yes	17674246	1415.98	No
TUM23560	This study	1979-006	1979	Kanagawa	0.5	<=0.015	<=0.015	<=0.03	0.25	16	126	39	170	78	148	153	65	11710	12.001	penA Type XII NonMosaic, A517G	19	-35A Del, G45D	8	G120K, A121D	1	L421P	100	Wild type	Wild type	Wild type	SAMN36376931	SRR25224024	Yes	18975866	1520.26	No
TUM23561	This study	1979-007	1979	Tokyo	1	0.125	0.125	<=0.03	0.125	32	126	39	67	78	146	153	133	6959	4.001	penA Type IV NonMosaic, A517G, G543S	36	-35A Del, A39T	100	Wild type	1	L421P	100	Wild type	Wild type	Wild type	SAMN36376932	SRR25224022	Yes	16034345	1284.6	No
TUM23562	This study	1979-008	1979	Kanagawa	<=0.03	<=0.015	<=0.015	<=0.03	0.06	32	59	39	67	78	147	153	133	1889	100.001	penA WT NonMosaic	5	Wild type	100	Wild type	100	Wild type	100	Wild type	Wild type	Wild type	SAMN36376933	SRR25224021	Yes	15473381	1239.66	No
TUM23563	This study	1979-009	1979	Tokyo	>64	<=0.015	<=0.015	<=0.03	0.125	16	126	39	67	78	147	153	65	1920	22.001	penA Type XXII NonMosaic, A517G	54	A39T	13	porB1a	1	L421P	100	Wild type	Wild type	Wild type	SAMN36376934	SRR25224020	Yes	21216364	1699.76	No
TUM23564	This study	1979-010	1979	Tokyo	2	0.03	0.03	<=0.03	0.25	32	126	39	67	78	146	153	133	6959	4.001	penA Type IV NonMosaic, A517G, G543S	36	-35A Del, A39T	30	G120D	1	L421P	100	Wild type	Wild type	Wild type	SAMN36376935	SRR25224019	Yes	24088031	1929.82	No
TUM23565	This study	1979-012	1979	Kanagawa	0.5	0.03	0.03	<=0.03	0.25	32	126	39	67	78	146	153	133	6959	4.001	penA Type IV NonMosaic, A517G, G543S	36	-35A Del, A39T	100	Wild type	100	Wild type	100	Wild type	Wild type	Wild type	SAMN36376936	SRR25224018	Yes	20097319	1610.1	No
TUM23566	This study	1980-002	1980	Tokyo	2	0.03	0.03	<=0.03	0.25	32	126	39	67	78	146	153	133	6959	4.001	penA Type IV NonMosaic, A517G, G543S	36	-35A Del, A39T	30	G120D	1	L421P	100	Wild type	Wild type	Wild type	SAMN36376937	SRR25224017	Yes	18446023	1477.81	No
TUM23567	This study	1980-003	1980	Kanagawa	0.5	<=0.015	<=0.015	<=0.03	0.125	16	59	39	67	156	149	153	133	10622	19.001	penA Type XIX NonMosaic, A517G	18	Wild type	5	G120D, A121D	1	L421P	62	Wild type	Wild type	Wild type	SAMN36376938	SRR25224015	Yes	22466520	1799.91	No
TUM23568	This study	1980-004	1980	Kanagawa	0.5	<=0.015	<=0.015	<=0.03	0.25	16	126	39	67	111	148	71	133	8125	22.018	penA Type XXII NonMosaic, A517G	550	G45S	13	porB1a	1	L421P	100	Wild type	Wild type	Wild type	SAMN36376939	SRR25224095	Yes	19621409	1571.98	No
TUM23569	This study	1980-006	1980	Kanagawa	0.5	<=0.015	<=0.015	<=0.03	<=0.03	16	126	39	67	78	149	71	65	1927	4.001	penA Type IV NonMosaic, A517G, G543S	19	-35A Del, G45D	8	G120K, A121D	1	L421P	100	Wild type	Wild type	Wild type	SAMN36376940	SRR25224094	Yes	26075312	2089.03	No
TUM23570	This study	1980-007	1980	Kanagawa	0.25	<=0.015	<=0.015	<=0.03	0.125	16	59	39	170	78	147	153	65	11689	1.019	penA Type I NonMosaic	18	Wild type	100	Wild type	100	Wild type	100	Wild type	Wild type	Wild type	SAMN36376941	SRR25224093	Yes	17495097	1401.63	No
TUM23571	This study	1980-008	1980	Kanagawa	4	0.06	0.06	<=0.03	0.25	16	126	39	67	78	149	71	65	1927	4.001	penA Type IV NonMosaic, A517G, G543S	19	-35A Del, G45D	8	G120K, A121D	1	L421P	100	Wild type	Wild type	Wild type	SAMN36376942	SRR25224091	Yes	18969496	1519.75	Yes	JAUMIK000000000	225045935	104.708	184	2149280	50804	p.V57M	Negative
TUM23572	This study	1980-009	1980	Tokyo	0.25	<=0.015	<=0.015	<=0.03	0.125	16	126	39	67	111	149	153	65	1928	2.002	penA Type II NonMosaic, A517G	18	Wild type	14	porB1a	1	L421P	100	Wild type	Wild type	Wild type	SAMN36376943	SRR25224090	Yes	25000562	2002.93	No
TUM23573	This study	1980-011	1980	Tokyo	0.25	<=0.015	<=0.015	<=0.03	<=0.03	16	126	39	67	78	146	153	65	1601	22.001	penA Type XXII NonMosaic, A517G	19	-35A Del, G45D	77	Wild type	1	L421P	100	Wild type	Wild type	Wild type	SAMN36376944	SRR25224089	Yes	18227669	1460.32	Yes	JAUMIJ000000000	199731663	92.034	187	2170195	52193	p.V57M	Negative
TUM23574	This study	1980-012	1980	Kanagawa	1	0.03	0.03	<=0.03	0.25	16	59	39	67	111	148	153	133	1963	22.001	penA Type XXII NonMosaic, A517G	539	G45D	5	G120D, A121D	100	Wild type	100	Wild type	Wild type	Wild type	SAMN36376945	SRR25224088	Yes	18994924	1521.79	No
TUM23575	This study	1981-003	1981	Tokyo	>64	<=0.015	<=0.015	<=0.03	0.125	16	59	39	67	111	148	153	65	1583	2.001	penA Type II NonMosaic, A517G	1	-35A Del	13	porB1a	100	Wild type	100	Wild type	Wild type	Wild type	SAMN36376946	SRR25224087	Yes	18939898	1517.38	No
TUM23576	This study	1981-005	1981	Kanagawa	1	0.03	0.03	<=0.03	0.25	16	126	39	67	78	146	153	133	6959	4.001	penA Type IV NonMosaic, A517G, G543S	36	-35A Del, A39T	30	G120D	1	L421P	100	Wild type	Wild type	Wild type	SAMN36376947	SRR25224086	Yes	16027171	1284.02	No
TUM23577	This study	1981-008	1981	Kanagawa	4	0.03	0.03	<=0.03	0.5	16	126	39	67	78	146	153	133	6959	9.001	penA Type IX NonMosaic, A517G	22	-35A Del	30	G120D	1	L421P	100	Wild type	Wild type	Wild type	SAMN36376948	SRR25224085	Yes	19214080	1539.34	No
TUM23578	This study	1981-009	1981	Tokyo	0.5	<=0.015	<=0.015	<=0.03	0.25	16	59	39	67	157	148	71	65	11249	22.001	penA Type XXII NonMosaic, A517G	25	G45D	5	G120D, A121D	100	Wild type	100	Wild type	Wild type	Wild type	SAMN36376949	SRR25224084	Yes	17877478	1432.26	No
TUM23579	This study	1981-012	1981	Tokyo	2	0.03	0.03	<=0.03	0.5	16	126	39	170	158	148	154	65	11985	12.001	penA Type XII NonMosaic, A517G	19	-35A Del, G45D	30	G120D	1	L421P	100	Wild type	Wild type	Wild type	SAMN36376950	SRR25224083	Yes	18161514	1455.02	No
TUM23580	This study	1982-001	1982	Kanagawa	1	<=0.015	<=0.015	<=0.03	0.25	16	126	39	67	78	146	153	133	6959	9.001	penA Type IX NonMosaic, A517G	22	-35A Del	77	Wild type	1	L421P	100	Wild type	Wild type	Wild type	SAMN36376951	SRR25224082	Yes	17201536	1378.11	Yes	JAUMII000000000	201922766	91.1485	219	2215316	49419	p.V57M	Negative
TUM23581	This study	1982-003	1982	Kanagawa	>64	0.06	0.06	<=0.03	1	16	59	39	67	111	148	153	133	1963	22.019	penA Type XXII NonMosaic, A517G	16	-35A Del	8	G120K, A121D	1	L421P	100	Wild type	Wild type	Wild type	SAMN36376952	SRR25224080	Yes	18839702	1509.35	No
TUM23582	This study	1982-004	1982	Osaka	>64	0.03	0.03	<=0.03	0.5	16	59	39	67	111	148	153	133	1963	22.019	penA Type XXII NonMosaic, A517G	16	-35A Del	8	G120K, A121D	1	L421P	100	Wild type	Wild type	Wild type	SAMN36376953	SRR25224079	Yes	18719432	1499.71	No
TUM23583	This study	1982-005	1982	Data not available	>64	0.03	0.03	<=0.03	0.25	16	59	39	67	111	148	153	133	1963	22.019	penA Type XXII NonMosaic, A517G	16	-35A Del	8	G120K, A121D	1	L421P	100	Wild type	Wild type	Wild type	SAMN36376954	SRR25224078	Yes	17815077	1427.26	No
TUM23584	This study	1982-006	1982	Kanagawa	0.125	<=0.015	<=0.015	<=0.03	<=0.03	16	59	39	67	111	148	153	133	1963	22.019	penA Type XXII NonMosaic, A517G	16	-35A Del	8	G120K, A121D	1	L421P	100	Wild type	Wild type	Wild type	SAMN36376955	SRR25224077	Yes	19979872	1600.69	No
TUM23585	This study	1982-009	1982	Kanagawa	0.25	<=0.015	<=0.015	<=0.03	0.06	16	59	39	67	78	148	153	133	1918	22.001	penA Type XXII NonMosaic, A517G	25	G45D	100	Wild type	100	Wild type	100	Wild type	Wild type	Wild type	SAMN36376956	SRR25224076	Not amplified	-	-	Yes	JAUMSY000000000	90063137	35.7271	1821	2520864	6219	p.V57M	Negative
TUM23586	This study	1982-010	1982	Kanagawa	<=0.03	<=0.015	<=0.015	<=0.03	0.125	16	59	39	67	78	147	153	133	1889	100.001	penA WT NonMosaic	544	Wild type	100	Wild type	100	Wild type	100	Wild type	Wild type	Wild type	SAMN36376957	SRR25224075	Yes	20813013	1667.44	No
TUM23587	This study	1982-011	1982	Tokyo	0.125	<=0.015	<=0.015	<=0.03	0.125	16	126	142	67	156	146	153	223	13555	1.022	penA Type I NonMosaic	48	Wild type	100	Wild type	100	Wild type	100	Wild type	Wild type	Wild type	SAMN36376958	SRR25224074	Yes	20283142	1624.99	No
TUM23588	This study	1983-001	1983	Kanagawa	0.5	<=0.015	<=0.015	<=0.03	0.25	16	126	39	170	111	149	153	65	12514	2.002	penA Type II NonMosaic, A517G	161	Wild type	100	Wild type	100	Wild type	100	Wild type	Wild type	Wild type	SAMN36376959	SRR25224073	Yes	17273402	1383.86	No
TUM23589	This study	1983-002	1983	Kanagawa	0.06	<=0.015	<=0.015	<=0.03	0.06	16	109	39	67	156	152	71	65	1594	1.023	penA Type I NonMosaic	5	Wild type	100	Wild type	100	Wild type	100	Wild type	Wild type	Wild type	SAMN36376960	SRR25224072	Yes	19930752	1596.76	No
TUM23590	This study	1983-004	1983	Tokyo	0.25	<=0.015	<=0.015	<=0.03	0.25	16	59	39	67	157	149	71	65	10316	22.001	penA Type XXII NonMosaic, A517G	25	G45D	72	G120A	100	Wild type	12	Wild type	Wild type	Wild type	SAMN36376961	SRR25224071	Yes	17360669	1390.86	No
TUM23591	This study	1983-006	1983	Kanagawa	>64	0.03	0.06	<=0.03	0.5	16	59	39	67	111	148	153	133	1963	4.001	penA Type IV NonMosaic, A517G, G543S	16	-35A Del	8	G120K, A121D	1	L421P	100	Wild type	Wild type	Wild type	SAMN36376962	SRR25224227	Yes	18366496	1471.44	No
TUM23592	This study	1983-007	1983	Tokyo	4	0.03	0.03	<=0.03	1	16	126	39	67	78	146	153	133	6959	9.001	penA Type IX NonMosaic, A517G	22	-35A Del	8	G120K, A121D	1	L421P	100	Wild type	Wild type	Wild type	SAMN36376963	SRR25224226	Yes	17004572	1362.33	No
TUM23593	This study	1983-008	1983	Tokyo	2	<=0.015	0.03	<=0.03	0.5	16	59	39	67	111	148	153	133	1963	22.019	penA Type XXII NonMosaic, A517G	16	-35A Del	8	G120K, A121D	1	L421P	100	Wild type	Wild type	Wild type	SAMN36376964	SRR25224225	Yes	15452041	1237.95	No
TUM23594	This study	1983-009	1983	Tokyo	0.25	<=0.015	<=0.015	<=0.03	<=0.03	16	126	39	67	78	149	71	65	1927	4.001	penA Type IV NonMosaic, A517G, G543S	22	-35A Del	8	G120K, A121D	1	L421P	100	Wild type	Wild type	Wild type	SAMN36376965	SRR25224224	Yes	17552356	1406.21	No
TUM23595	This study	1983-010	1983	Kanagawa	0.125	<=0.015	<=0.015	<=0.03	0.25	16	109	39	67	156	152	71	65	1594	1.001	penA Type I NonMosaic	4	Wild type	100	Wild type	100	Wild type	100	Wild type	Wild type	Wild type	SAMN36376966	SRR25224223	Yes	19027689	1524.41	No
TUM23596	This study	1983-011	1983	Tokyo	1	<=0.015	<=0.015	0.06	1	8	109	39	67	158	148	71	65	1898	22.001	penA Type XXII NonMosaic, A517G	22	-35A Del	30	G120D	100	Wild type	100	Wild type	Wild type	Wild type	SAMN36376967	SRR25224222	Yes	15109219	1210.48	No
TUM23597	This study	1983-012	1983	Osaka	>64	<=0.015	<=0.015	<=0.03	1	16	126	39	67	78	147	71	65	1919	22.001	penA Type XXII NonMosaic, A517G	36	-35A Del, A39T	30	G120D	1	L421P	100	Wild type	Wild type	Wild type	SAMN36376968	SRR25224221	Yes	20602421	1650.57	No
TUM23598	This study	1984-001	1984	Kanagawa	0.25	<=0.015	<=0.015	<=0.03	0.06	16	59	39	67	78	146	153	133	1918	22.001	penA Type XXII NonMosaic, A517G	25	G45D	100	Wild type	100	Wild type	100	Wild type	Wild type	Wild type	SAMN36376969	SRR25224220	Not amplified	-	-	Yes	JAUMIH000000000	330778716	144.047	262	2296320	45172	p.V57M	Negative
TUM23599	This study	1984-003	1984	Tokyo	0.25	<=0.015	<=0.015	<=0.03	<=0.03	8	126	39	67	78	146	153	133	6959	4.001	penA Type IV NonMosaic, A517G, G543S	36	-35A Del, A39T	8	G120K, A121D	1	L421P	100	Wild type	Wild type	Wild type	SAMN36376970	SRR25224219	Yes	21654861	1734.89	No
TUM23600	This study	1984-004	1984	Kanagawa	2	0.03	0.03	<=0.03	1	16	59	39	67	111	148	153	133	1963	22.019	penA Type XXII NonMosaic, A517G	16	-35A Del	8	G120K, A121D	1	L421P	100	Wild type	Wild type	Wild type	SAMN36376971	SRR25224218	Yes	19944634	1597.87	No
TUM23601	This study	1984-005	1984	Tokyo	2	0.03	0.03	<=0.03	0.5	16	59	39	67	111	148	153	133	1963	4.001	penA Type IV NonMosaic, A517G, G543S	36	-35A Del, A39T	8	G120K, A121D	100	Wild type	100	Wild type	Wild type	Wild type	SAMN36376972	SRR25224216	Yes	17804978	1426.45	No
TUM23602	This study	1984-006	1984	Kanagawa	<=0.03	<=0.015	<=0.015	<=0.03	<=0.03	<=0.5	59	39	67	78	146	153	133	1918	22.02	penA Type XXII NonMosaic, A517G	25	G45D	100	Wild type	100	Wild type	100	Wild type	Wild type	Wild type	SAMN36376973	SRR25224215	Yes	17982855	1440.7	No
TUM23603	This study	1984-007	1984	Tokyo	1	0.03	0.03	<=0.03	0.06	16	126	39	67	78	149	71	65	1927	4.001	penA Type IV NonMosaic, A517G, G543S	19	-35A Del, G45D	100	Wild type	1	L421P	100	Wild type	Wild type	Wild type	SAMN36376974	SRR25224214	Yes	19150999	1534.29	No
TUM23604	This study	1984-009	1984	Kanagawa	0.5	<=0.015	<=0.015	<=0.03	0.06	8	59	39	67	78	188	71	65	12040	2.002	penA Type II NonMosaic, A517G	25	G45D	13	porB1a	1	L421P	100	Wild type	Wild type	Wild type	SAMN36376975	SRR25224213	Yes	15565101	1247	No
TUM23605	This study	1984-011	1984	Kanagawa	0.25	<=0.015	<=0.015	<=0.03	0.06	8	59	39	67	78	146	153	133	1918	22.001	penA Type XXII NonMosaic, A517G	25	G45D	100	Wild type	100	Wild type	100	Wild type	Wild type	Wild type	SAMN36376976	SRR25224212	Not amplified	-	-	Yes	JAUMIG000000000	294407527	126.615	305	2325219	42903	p.V57M	Negative
TUM23606	This study	1984-012	1984	Kanagawa	0.125	<=0.015	<=0.015	<=0.03	<=0.03	16	109	39	170	156	188	71	65	7359	2.002	penA Type II NonMosaic, A517G	54	A39T	100	Wild type	100	Wild type	100	Wild type	Wild type	Wild type	SAMN36376977	SRR25224211	Yes	20124819	1612.31	No
TUM23607	This study	1985-001	1985	Kanagawa	2	<=0.015	<=0.015	<=0.03	1	16	126	39	67	78	146	153	133	6959	9.001	penA Type IX NonMosaic, A517G	22	-35A Del	100	Wild type	1	L421P	100	Wild type	Wild type	Wild type	SAMN36376978	SRR25224210	Yes	20311723	1627.28	No
TUM23608	This study	1985-002	1985	Kanagawa	2	0.03	0.03	<=0.03	0.25	16	126	39	67	78	149	71	65	1927	4.001	penA Type IV NonMosaic, A517G, G543S	22	-35A Del	4	G120D	1	L421P	100	Wild type	Wild type	Wild type	SAMN36376979	SRR25224209	Yes	19386974	1553.19	Yes	JAUMIF000000000	159960792	74.5081	191	2146890	47011	p.V57M	Negative
TUM23609	This study	1985-003	1985	Kanagawa	>64	<=0.015	<=0.015	0.125	0.125	16	126	39	170	111	149	153	133	11114	4.001	penA Type IV NonMosaic, A517G, G543S	481	Wild type	8	G120K, A121D	1	L421P	100	Wild type	Wild type	Wild type	SAMN36376980	SRR25224208	Yes	20586935	1649.33	No
TUM23610	This study	1985-004	1985	Kanagawa	0.5	0.03	0.03	<=0.03	0.125	16	126	39	67	78	147	71	65	1919	21.001	penA Type XXI NonMosaic, A501V, A517G	545	G45D	8	G120K, A121D	1	L421P	100	Wild type	Wild type	Wild type	SAMN36376981	SRR25224207	Yes	19315727	1547.49	No
TUM23611	This study	1985-005	1985	Osaka	4	0.06	0.125	<=0.03	0.125	16	126	39	67	78	149	71	65	1927	4.001	penA Type IV NonMosaic, A517G, G543S	36	-35A Del, A39T	8	G120K, A121D	1	L421P	100	Wild type	Wild type	Wild type	SAMN36376982	SRR25224205	Yes	20498500	1642.24	No
TUM23612	This study	1985-007	1985	Kanagawa	2	0.06	0.06	<=0.03	0.06	16	126	39	67	78	149	71	65	1927	4.001	penA Type IV NonMosaic, A517G, G543S	19	-35A Del, G45D	8	G120K, A121D	1	L421P	100	Wild type	Wild type	Wild type	SAMN36376983	SRR25224203	Yes	16721819	1339.67	No
TUM23613	This study	1985-010	1985	Tokyo	0.125	<=0.015	<=0.015	<=0.03	0.06	32	126	142	67	156	146	153	223	13555	1.022	penA Type I NonMosaic	48	Wild type	100	Wild type	100	Wild type	100	Wild type	Wild type	Wild type	SAMN36376984	SRR25224147	Yes	23919906	1916.35	No
TUM23614	This study	1985-012	1985	Tokyo	2	0.03	0.03	<=0.03	0.25	32	126	39	67	78	147	153	65	1920	5.002	penA Type V Nonmosaic, A517G, G543S	546	Wild type	8	G120K, A121D	1	L421P	100	Wild type	Wild type	Wild type	SAMN36376985	SRR25224146	Yes	20743235	1661.85	No
TUM23615	This study	1986-001	1986	Kanagawa	4	0.03	0.06	<=0.03	0.25	8	126	39	67	78	149	71	65	1927	4.001	penA Type IV NonMosaic, A517G, G543S	22	-35A Del	8	G120K, A121D	1	L421P	100	Wild type	Wild type	Wild type	SAMN36376986	SRR25224145	Yes	18726834	1500.31	No
TUM23616	This study	1986-002	1986	Kanagawa	2	0.03	0.03	<=0.03	0.25	16	126	39	67	78	147	153	65	1920	5.002	penA Type V Nonmosaic, A517G, G543S	36	-35A Del, A39T	76	A121D	1	L421P	100	Wild type	Wild type	Wild type	SAMN36376987	SRR25224144	Yes	20142746	1613.74	No
TUM23617	This study	1986-003	1986	Kanagawa	1	0.03	0.03	<=0.03	0.25	16	59	113	67	158	148	154	133	1926	12.001	penA Type XII NonMosaic, A517G	36	-35A Del, A39T	4	G120D	1	L421P	100	Wild type	Wild type	Wild type	SAMN36376988	SRR25224143	Yes	19952572	1598.51	No
TUM23618	This study	1986-004	1986	Kanagawa	0.125	<=0.015	<=0.015	<=0.03	0.125	16	109	39	170	156	188	71	65	7359	2.002	penA Type II NonMosaic, A517G	54	A39T	100	Wild type	100	Wild type	100	Wild type	Wild type	Wild type	SAMN36376989	SRR25224142	Yes	20818947	1667.92	No
TUM23619	This study	1986-005	1986	Tokyo	>64	0.03	<=0.015	<=0.03	1	32	126	39	67	78	147	71	65	1919	22.021	penA Type XXII NonMosaic, A517G	1	-35A Del	8	G120K, A121D	1	L421P	2	C2611T	Wild type	Wild type	SAMN36376990	SRR25224141	Yes	22686784	1817.56	No
TUM23620	This study	1986-006	1986	Tokyo	0.25	<=0.015	<=0.015	<=0.03	<=0.03	8	59	39	67	78	146	153	133	1918	22.001	penA Type XXII NonMosaic, A517G	25	G45D	100	Wild type	100	Wild type	100	Wild type	Wild type	Wild type	SAMN36376991	SRR25224140	Not amplified	-	-	Yes	JAUMSX000000000	91655697	40.4238	378	2267368	29114	p.V57M	Negative
TUM23621	This study	1986-007	1986	Kanagawa	0.25	<=0.015	<=0.015	<=0.03	0.25	16	109	39	67	158	148	71	65	1898	22.001	penA Type XXII NonMosaic, A517G	22	-35A Del	30	G120D	100	Wild type	100	Wild type	Wild type	Wild type	SAMN36376992	SRR25224138	Yes	18212651	1459.11	No
TUM23622	This study	1986-008	1986	Tokyo	2	0.03	0.03	<=0.03	0.25	16	126	39	67	78	147	153	65	1920	5.002	penA Type V Nonmosaic, A517G, G543S	36	-35A Del, A39T	76	A121D	1	L421P	100	Wild type	Wild type	Wild type	SAMN36376993	SRR25224137	Yes	17240435	1381.22	Yes	JAUMIE000000000	252402621	119.368	186	2114493	58018	p.V57M	Negative
TUM23623	This study	1986-010	1986	Tokyo	4	0.03	0.03	<=0.03	0.5	16	126	39	170	111	149	153	133	11114	22.001	penA Type XXII NonMosaic, A517G	22	-35A Del	30	G120D	1	L421P	100	Wild type	Wild type	Wild type	SAMN36376994	SRR25224136	Yes	17571254	1407.73	No
TUM23624	This study	1986-011	1986	Kanagawa	>64	<=0.015	<=0.015	<=0.03	0.5	16	126	39	67	78	147	71	133	10933	22.001	penA Type XXII NonMosaic, A517G	1	-35A Del	77	Wild type	1	L421P	100	Wild type	Wild type	Wild type	SAMN36376995	SRR25224135	Yes	15549728	1245.77	Yes	JAUMID000000000	266989912	122.613	190	2177495	55647	p.V57M	Negative
TUM23625	This study	1986-012	1986	Kanagawa	0.25	<=0.015	<=0.015	<=0.03	0.125	16	59	39	170	111	148	153	133	11969	22.019	penA Type XXII NonMosaic, A517G	4	Wild type	100	Wild type	1	L421P	100	Wild type	Wild type	Wild type	SAMN36376996	SRR25224134	Yes	19818466	1587.76	No
TUM23626	This study	1987-001	1987	Tokyo	>64	<=0.015	<=0.015	<=0.03	0.25	16	59	39	170	78	148	154	65	1582	2.002	penA Type II NonMosaic, A517G	19	-35A Del, G45D	8	G120K, A121D	1	L421P	100	Wild type	Wild type	Wild type	SAMN36376997	SRR25224133	Yes	17151049	1374.06	Yes	JAUMIC000000000	258231183	120.034	167	2151309	46984	p.V57M	Negative
TUM23627	This study	1987-002	1987	Tokyo	1	<=0.015	<=0.015	<=0.03	0.5	16	109	39	67	156	152	71	65	1594	1.023	penA Type I NonMosaic	5	Wild type	100	Wild type	100	Wild type	100	Wild type	Wild type	Wild type	SAMN36376998	SRR25224132	Yes	17897086	1433.83	No
TUM23628	This study	1987-003	1987	Tokyo	64	0.03	0.03	1	0.25	16	59	39	67	158	148	153	65	7827	2.002	penA Type II NonMosaic, A517G	16	-35A Del	8	G120K, A121D	1	L421P	100	Wild type	p.S91F,	Wild type	SAMN36376999	SRR25224131	Yes	17791257	1425.35	No
TUM23629	This study	1987-004	1987	Kanagawa	0.125	<=0.015	<=0.015	<=0.03	<=0.03	16	59	39	67	111	148	153	133	1963	4.001	penA Type IV NonMosaic, A517G, G543S	36	-35A Del, A39T	76	A121D	100	Wild type	100	Wild type	Wild type	Wild type	SAMN36377000	SRR25224130	Yes	17949196	1438.01	Yes	JAUMIB000000000	230644910	106.973	198	2156104	44138	p.V57M	Negative
TUM23630	This study	1987-006	1987	Kanagawa	1	<=0.015	<=0.015	<=0.03	0.06	16	126	39	170	158	148	153	65	10899	12.001	penA Type XII NonMosaic, A517G	19	-35A Del, G45D	8	G120K, A121D	1	L421P	100	Wild type	Wild type	Wild type	SAMN36377001	SRR25224129	Yes	15872637	1271.64	No
TUM23631	This study	1987-007	1987	Tokyo	1	<=0.015	<=0.015	<=0.03	0.25	32	126	39	67	78	147	71	65	1919	22.021	penA Type XXII NonMosaic, A517G	1	-35A Del	4	G120D	1	L421P	100	Wild type	Wild type	Wild type	SAMN36377002	SRR25224127	Yes	27925278	2237.24	No
TUM23632	This study	1987-008	1987	Kanagawa	>64	<=0.015	<=0.015	<=0.03	0.06	16	126	39	67	78	147	71	65	1919	22.021	penA Type XXII NonMosaic, A517G	48	Wild type	100	Wild type	1	L421P	100	Wild type	Wild type	Wild type	SAMN36377003	SRR25224126	Yes	25171389	2016.62	No
TUM23633	This study	1987-009	1987	Kanagawa	0.25	<=0.015	<=0.015	<=0.03	0.06	16	126	142	67	156	146	153	223	13555	1.022	penA Type I NonMosaic	48	Wild type	100	Wild type	100	Wild type	100	Wild type	p.D95G,	Wild type	SAMN36377004	SRR25224125	Yes	14797846	1185.53	Yes	JAUMSW000000000	93514127	43.1115	110	2169122	50721	p.V57M	Negative
TUM23634	This study	1987-010	1987	Tokyo	0.5	<=0.015	<=0.015	<=0.03	0.25	8	59	39	67	78	146	153	133	1918	22.001	penA Type XXII NonMosaic, A517G	25	G45D	100	Wild type	100	Wild type	100	Wild type	Wild type	Wild type	SAMN36377005	SRR25224124	Not amplified	-	-	Yes	JAUMSV000000000	74045289	32.2454	768	2296305	19077	p.V57M	Negative
TUM23635	This study	1987-011	1987	Kanagawa	1	<=0.015	<=0.015	<=0.03	0.125	16	109	39	67	78	148	153	65	7356	2.001	penA Type II NonMosaic, A517G	19	-35A Del, G45D	8	G120K, A121D	100	Wild type	100	Wild type	Wild type	Wild type	SAMN36377006	SRR25224123	Yes	15879484	1272.19	No
TUM23636	This study	1988-001	1988	Tokyo	8	<=0.015	<=0.015	0.125	0.25	16	59	39	67	111	148	153	133	1963	2.001	penA Type II NonMosaic, A517G	19	-35A Del, G45D	11	G120K, A121N	1	L421P	100	Wild type	Wild type	Wild type	SAMN36377007	SRR25224122	Yes	23014607	1843.82	No
TUM23637	This study	1988-002	1988	Tokyo	32	<=0.015	<=0.015	<=0.03	0.25	16	59	39	67	78	189	153	65	1932	2.002	penA Type II NonMosaic, A517G	104	Wild type	17	G120N, A121D	100	Wild type	100	Wild type	Wild type	Wild type	SAMN36377008	SRR25224204	Yes	21594291	1730.03	No
TUM23638	This study	1988-003	1988	Kanagawa	2	<=0.015	<=0.015	<=0.03	0.125	16	59	39	67	78	189	153	65	1932	2.002	penA Type II NonMosaic, A517G	104	Wild type	8	G120K, A121D	100	Wild type	100	Wild type	Wild type	Wild type	SAMN36377009	SRR25224202	Yes	21988371	1761.61	No
TUM23639	This study	1988-005	1988	Tokyo	2	<=0.015	<=0.015	<=0.03	0.06	8	59	39	67	78	146	153	133	1918	22.001	penA Type XXII NonMosaic, A517G	25	G45D	100	Wild type	100	Wild type	100	Wild type	Wild type	Wild type	SAMN36377010	SRR25224201	Yes	20123824	1612.23	No
TUM23640	This study	1988-006	1988	Tokyo	4	0.06	0.06	0.5	0.5	16	109	39	170	78	148	153	65	7360	12.001	penA Type XII NonMosaic, A517G	1	-35A Del	11	G120K, A121N	1	L421P	100	Wild type	p.D95N,	Wild type	SAMN36377011	SRR25224200	Yes	19009756	1522.97	No
TUM23641	This study	1988-007	1988	Tokyo	2	<=0.015	<=0.015	<=0.03	0.25	32	109	39	67	156	152	71	65	1594	1.001	penA Type I NonMosaic	4	Wild type	100	Wild type	100	Wild type	100	Wild type	Wild type	Wild type	SAMN36377012	SRR25224198	Yes	21163421	1695.52	No
TUM23643	This study	1988-009	1988	Kanagawa	2	<=0.015	0.03	<=0.03	0.25	16	126	39	170	111	149	153	133	11114	69.001	penA Type 69 NonMosaic, A517G	16	-35A Del	8	G120K, A121D	1	L421P	100	Wild type	Wild type	Wild type	SAMN36377013	SRR25224197	Yes	22744630	1822.19	No
TUM23644	This study	1988-012	1988	Kanagawa	>64	0.03	0.03	<=0.03	0.125	32	109	39	67	78	148	153	133	11184	2.001	penA Type II NonMosaic, A517G	19	-35A Del, G45D	8	G120K, A121D	1	L421P	100	Wild type	Wild type	Wild type	SAMN36377014	SRR25224196	Yes	22635068	1813.42	No
TUM23645	This study	1989-002	1989	Tokyo	0.125	<=0.015	<=0.015	<=0.03	0.125	32	109	39	67	156	152	71	65	1594	1.001	penA Type I NonMosaic	4	Wild type	100	Wild type	100	Wild type	100	Wild type	Wild type	Wild type	SAMN36377015	SRR25224195	Yes	21271819	1704.2	No
TUM23646	This study	1989-003	1989	Tokyo	16	0.06	0.06	<=0.03	0.5	32	126	39	67	78	147	153	65	1920	5.002	penA Type V Nonmosaic, A517G, G543S	36	-35A Del, A39T	8	G120K, A121D	1	L421P	100	Wild type	Wild type	Wild type	SAMN36377016	SRR25224194	Yes	18342123	1469.49	No
TUM23647	This study	1989-004	1989	Tokyo	2	0.03	0.03	<=0.03	0.25	16	109	39	67	78	149	153	133	7358	4.001	penA Type IV NonMosaic, A517G, G543S	25	G45D	8	G120K, A121D	1	L421P	100	Wild type	Wild type	Wild type	SAMN36377017	SRR25224193	Yes	18441434	1477.44	No
TUM23648	This study	1989-005	1989	Kanagawa	0.5	<=0.015	<=0.015	<=0.03	0.125	16	59	39	67	78	146	153	133	1918	22.001	penA Type XXII NonMosaic, A517G	25	G45D	100	Wild type	100	Wild type	100	Wild type	Wild type	Wild type	SAMN36377018	SRR25224192	Yes	22438853	1797.7	No
TUM23649	This study	1989-006	1989	Kanagawa	2	0.03	0.03	1	0.125	16	109	39	67	78	149	153	133	7358	4.001	penA Type IV NonMosaic, A517G, G543S	25	G45D	8	G120K, A121D	1	L421P	100	Wild type	Wild type	Wild type	SAMN36377019	SRR25224191	Yes	19089333	1529.35	No
TUM23650	This study	1989-010	1989	Data not available	>64	<=0.015	<=0.015	<=0.03	<=0.03	16	59	39	67	111	148	153	65	1583	2.001	penA Type II NonMosaic, A517G	1	-35A Del	4	G120D	100	Wild type	100	Wild type	Wild type	Wild type	SAMN36377020	SRR25224190	Yes	16381783	1312.43	No
TUM23651	This study	1990-002	1990	Kanagawa	2	<=0.015	0.03	<=0.03	0.25	16	59	39	67	111	148	153	65	1583	2.001	penA Type II NonMosaic, A517G	19	-35A Del, G45D	8	G120K, A121D	1	L421P	100	Wild type	Wild type	Wild type	SAMN36377021	SRR25224189	Yes	17814562	1427.22	Yes	JAUMIA000000000	263133327	124.64	188	2111145	56081	p.V57M	Negative
TUM23652	This study	1990-003	1990	Tokyo	>64	0.06	0.03	<=0.03	0.25	32	126	39	67	78	147	153	65	1920	22.001	penA Type XXII NonMosaic, A517G	1	-35A Del	8	G120K, A121D	1	L421P	100	Wild type	Wild type	Wild type	SAMN36377022	SRR25224187	Yes	18882824	1512.8	No
TUM23653	This study	1990-004	1990	Kanagawa	0.5	<=0.015	<=0.015	<=0.03	0.125	8	59	39	67	111	148	153	65	1583	2.001	penA Type II NonMosaic, A517G	19	-35A Del, G45D	100	Wild type	1	L421P	100	Wild type	Wild type	Wild type	SAMN36377023	SRR25224186	Yes	16692750	1337.35	No
TUM23654	This study	1990-005	1990	Kanagawa	4	0.06	0.06	<=0.03	0.25	32	126	39	67	78	147	153	65	1920	5.002	penA Type V Nonmosaic, A517G, G543S	36	-35A Del, A39T	8	G120K, A121D	1	L421P	100	Wild type	Wild type	Wild type	SAMN36377024	SRR25224185	Yes	20276113	1624.43	No
TUM23655	This study	1990-006	1990	Kanagawa	0.25	<=0.015	<=0.015	<=0.03	<=0.03	16	59	39	67	78	146	153	133	1918	22.001	penA Type XXII NonMosaic, A517G	25	G45D	100	Wild type	100	Wild type	100	Wild type	Wild type	Wild type	SAMN36377025	SRR25224184	Not amplified	-	-	Yes	JAUMSU000000000	60833869	28.9754	190	2099502	18353	p.V57M	Negative
TUM23656	This study	1990-007	1990	Tokyo	2	0.03	0.06	0.25	0.06	16	126	39	67	78	149	153	65	1590	4.001	penA Type IV NonMosaic, A517G, G543S	25	G45D	8	G120K, A121D	1	L421P	100	Wild type	p.S91F,	Wild type	SAMN36377026	SRR25224183	Yes	18548370	1486.01	No
TUM23657	This study	1990-009	1990	Kanagawa	1	<=0.015	<=0.015	<=0.03	0.25	64	126	39	67	78	147	153	65	1920	22.001	penA Type XXII NonMosaic, A517G	1	-35A Del	8	G120K, A121D	1	L421P	100	Wild type	Wild type	Wild type	SAMN36377027	SRR25224182	Yes	17482847	1400.64	No
TUM23658	This study	1990-010	1990	Tokyo	0.25	<=0.015	<=0.015	<=0.03	0.06	32	59	39	67	78	189	153	65	1932	2.002	penA Type II NonMosaic, A517G	104	Wild type	12	G120K, A121G	100	Wild type	100	Wild type	Wild type	Wild type	SAMN36377028	SRR25224181	Yes	15542016	1245.15	No
TUM23659	This study	1990-011	1990	Tokyo	2	0.06	0.06	0.25	0.06	16	126	39	67	78	149	153	65	1590	7.001	penA Type VII NonMosaic, A501V, A517G, G543S	25	G45D	8	G120K, A121D	1	L421P	100	Wild type	p.S91F,	Wild type	SAMN36377029	SRR25224180	Yes	12521163	1003.14	No
TUM23660	This study	1990-012	1990	Tokyo	4	0.06	0.06	<=0.03	0.125	32	126	39	67	78	149	153	65	1590	4.001	penA Type IV NonMosaic, A517G, G543S	25	G45D	8	G120K, A121D	1	L421P	100	Wild type	Wild type	Wild type	SAMN36377030	SRR25224179	Yes	17709716	1418.82	No
TUM23661	This study	1991-001	1991	Tokyo	2	0.03	0.03	<=0.03	0.25	32	126	39	67	78	147	153	65	1920	9.001	penA Type IX NonMosaic, A517G	19	-35A Del, G45D	8	G120K, A121D	1	L421P	100	Wild type	Wild type	Wild type	SAMN36377031	SRR25224178	Yes	18156901	1454.65	Yes	JAUMHZ000000000	246142049	111.294	201	2211637	57445	p.V57M	Negative
TUM23662	This study	1991-002	1991	Kanagawa	4	0.03	0.06	0.5	0.06	32	126	39	67	78	149	153	65	1590	4.001	penA Type IV NonMosaic, A517G, G543S	25	G45D	8	G120K, A121D	1	L421P	100	Wild type	p.S91F,	Wild type	SAMN36377032	SRR25224175	Yes	17880422	1432.5	No
TUM23663	This study	1991-003	1991	Kanagawa	1	0.03	0.03	<=0.03	0.25	64	59	39	67	78	147	153	65	11648	22.001	penA Type XXII NonMosaic, A517G	1	-35A Del	8	G120K, A121D	1	L421P	100	Wild type	Wild type	Wild type	SAMN36377033	SRR25224070	Yes	20929162	1676.75	No
TUM23664	This study	1991-006	1991	Tokyo	32	<=0.015	<=0.015	<=0.03	0.06	32	59	39	67	78	147	153	65	11648	2.002	penA Type II NonMosaic, A517G	1	-35A Del	8	G120K, A121D	100	Wild type	100	Wild type	Wild type	Wild type	SAMN36377034	SRR25224069	Yes	20680168	1656.8	No
TUM23665	This study	1991-007	1991	Kanagawa	0.06	<=0.015	<=0.015	<=0.03	0.06	16	59	39	67	156	146	71	133	13835	1.024	penA Type I NonMosaic	25	G45D	100	Wild type	100	Wild type	100	Wild type	Wild type	Wild type	SAMN36377035	SRR25224068	Yes	13688257	1096.64	No
TUM23666	This study	1991-010	1991	Kanagawa	2	0.03	0.03	0.25	0.06	32	126	39	67	78	149	153	65	1590	4.001	penA Type IV NonMosaic, A517G, G543S	25	G45D	8	G120K, A121D	1	L421P	100	Wild type	p.S91F,	Wild type	SAMN36377036	SRR25224067	Yes	17986001	1440.96	No
TUM23668	This study	1992-004	1992	Tokyo	2	0.03	0.06	<=0.03	0.25	32	126	39	67	78	146	71	65	11235	4.001	penA Type IV NonMosaic, A517G, G543S	1	-35A Del	8	G120K, A121D	1	L421P	100	Wild type	Wild type	Wild type	SAMN36377037	SRR25224066	Yes	19073549	1528.08	No
TUM23669	This study	1992-005	1992	Tokyo	1	0.03	0.03	0.25	0.125	16	59	39	67	78	148	153	133	1587	4.001	penA Type IV NonMosaic, A517G, G543S	25	G45D	8	G120K, A121D	1	L421P	100	Wild type	p.S91F,	Wild type	SAMN36377038	SRR25224065	Yes	21969002	1760.05	No
TUM23670	This study	1992-006	1992	Tokyo	4	0.03	0.06	1	0.5	32	660	39	67	78	147	153	65	10630	5.02	penA Type V NonMosaic, A517G, G543S	36	-35A Del, A39T	8	G120K, A121D	1	L421P	100	Wild type	p.S91F,	Wild type	SAMN36377039	SRR25224064	Yes	19016462	1523.51	No
TUM23671	This study	1992-011	1992	Kanagawa	2	0.03	0.03	0.25	0.06	16	126	39	67	78	149	153	65	1590	4.001	penA Type IV NonMosaic, A517G, G543S	25	G45D	8	G120K, A121D	1	L421P	100	Wild type	p.S91F,	Wild type	SAMN36377040	SRR25224063	Yes	19896649	1594.03	No
TUM23672	This study	1992-012	1992	Tokyo	4	0.03	0.06	0.25	0.25	32	126	39	67	158	149	153	65	11198	5.002	penA Type V Nonmosaic, A517G, G543S	36	-35A Del, A39T	8	G120K, A121D	1	L421P	100	Wild type	p.D95G,	Wild type	SAMN36377041	SRR25224062	Yes	20004091	1602.64	No
TUM23673	This study	1993-001	1993	Tokyo	>64	<=0.015	<=0.015	0.25	0.25	32	59	39	170	78	148	154	65	1582	2.002	penA Type II NonMosaic, A517G	19	-35A Del, G45D	8	G120K, A121D	100	Wild type	100	Wild type	p.D95N,	Wild type	SAMN36377042	SRR25224060	Yes	21652553	1734.7	No
TUM23674	This study	1993-002	1993	Kanagawa	2	0.03	0.03	0.25	0.06	16	126	39	67	78	149	153	65	1590	9.001	penA Type IX NonMosaic, A517G	25	G45D	8	G120K, A121D	1	L421P	100	Wild type	p.S91F,	Wild type	SAMN36377043	SRR25224059	Yes	23257898	1863.32	No
TUM23675	This study	1993-004	1993	Kanagawa	0.25	<=0.015	<=0.015	0.06	0.125	32	109	39	67	111	148	153	65	1579	2.001	penA Type II NonMosaic, A517G	22	-35A Del	13	porB1a	1	L421P	100	Wild type	p.D95N,	Wild type	SAMN36377044	SRR25224058	Yes	20032962	1604.95	No
TUM23676	This study	1993-006	1993	Tokyo	32	<=0.015	<=0.015	0.125	<=0.03	16	59	39	67	111	148	153	65	1583	2.001	penA Type II NonMosaic, A517G	54	A39T	4	G120D	100	Wild type	100	Wild type	p.S91F,	Wild type	SAMN36377045	SRR25224057	Yes	20504166	1642.7	No
TUM23677	This study	1993-010	1993	Kanagawa	0.125	<=0.015	<=0.015	<=0.03	<=0.03	8	59	39	67	156	188	71	133	1892	1.002	penA Type I NonMosaic	25	G45D	100	Wild type	100	Wild type	100	Wild type	Wild type	Wild type	SAMN36377046	SRR25224056	Yes	19417133	1555.61	No
TUM23678	This study	1994-001	1994	Tokyo	1	<=0.015	0.03	<=0.03	0.5	32	126	39	67	78	147	153	65	1920	9.001	penA Type IX NonMosaic, A517G	19	-35A Del, G45D	17	G120N, A121D	1	L421P	100	Wild type	Wild type	Wild type	SAMN36377047	SRR25224055	Yes	19613037	1571.31	No
TUM23679	This study	1994-002	1994	Tokyo	2	0.06	0.125	<=0.03	0.25	32	126	39	67	78	146	71	65	11235	4.001	penA Type IV NonMosaic, A517G, G543S	1	-35A Del	8	G120K, A121D	1	L421P	100	Wild type	Wild type	Wild type	SAMN36377048	SRR25224054	Yes	16193232	1297.33	No
TUM23680	This study	1994-003	1994	Kanagawa	0.125	<=0.015	<=0.015	<=0.03	0.06	16	109	39	170	156	188	71	65	7359	2.002	penA Type II NonMosaic, A517G	54	A39T	100	Wild type	100	Wild type	100	Wild type	Wild type	Wild type	SAMN36377049	SRR25224053	Yes	18403125	1474.37	No
TUM23681	This study	1994-005	1994	Tokyo	0.125	<=0.015	<=0.015	0.06	0.125	32	128	39	67	157	149	153	133	8114	22.001	penA Type XXII NonMosaic, A517G	9	A39T	100	Wild type	100	Wild type	100	Wild type	p.D95N,	Wild type	SAMN36377050	SRR25224052	Yes	17035416	1364.8	No
TUM23682	This study	1994-006	1994	Tokyo	1	0.03	0.06	<=0.03	0.25	32	126	39	67	78	146	71	65	11235	4.001	penA Type IV NonMosaic, A517G, G543S	1	-35A Del	8	G120K, A121D	1	L421P	100	Wild type	Wild type	Wild type	SAMN36377051	SRR25224051	Yes	19759761	1583.06	No
TUM23683	This study	1994-010	1994	Kanagawa	1	0.03	0.06	<=0.03	1	32	126	39	67	78	147	153	65	1920	9.001	penA Type IX NonMosaic, A517G	19	-35A Del, G45D	37	G120N, A121G	1	L421P	100	Wild type	Wild type	Wild type	SAMN36377052	SRR25224049	Yes	18110514	1450.93	No
TUM23684	This study	1994-012	1994	Tokyo	0.125	<=0.015	<=0.015	<=0.03	<=0.03	16	59	39	67	111	148	153	65	1583	2.001	penA Type II NonMosaic, A517G	1	-35A Del	100	Wild type	100	Wild type	100	Wild type	Wild type	Wild type	SAMN36377053	SRR25224048	Yes	21009601	1683.19	No
TUM23685	This study	1995-002	1995	Kanagawa	1	<=0.015	0.03	0.25	0.25	16	59	39	67	78	148	153	133	1587	4.001	penA Type IV NonMosaic, A517G, G543S	25	G45D	8	G120K, A121D	1	L421P	100	Wild type	p.S91F,	Wild type	SAMN36377054	SRR25224047	Yes	20175269	1616.35	No
TUM23686	This study	1995-004	1995	Tokyo	1	0.03	0.06	0.25	0.06	32	126	39	67	78	149	153	467	7366	4.001	penA Type IV NonMosaic, A517G, G543S	25	G45D	100	Wild type	1	L421P	100	Wild type	p.S91F,	Wild type	SAMN36377055	SRR25224046	Yes	21808945	1747.23	No
TUM23687	This study	1995-005	1995	Tokyo	>64	0.25	0.125	<=0.03	0.25	32	126	39	67	111	148	153	65	7365	13.001	penA Type XIII NonMosaic, A501V, A517G	1	-35A Del	8	G120K, A121D	100	Wild type	100	Wild type	Wild type	Wild type	SAMN36377056	SRR25224045	Yes	24537090	1965.8	No
TUM23688	This study	1995-007	1995	Tokyo	2	0.06	0.06	0.125	1	32	109	39	67	78	148	153	65	7356	12.001	penA Type XII NonMosaic, A517G	1	-35A Del	11	G120K, A121N	1	L421P	100	Wild type	p.D95G,	Wild type	SAMN36377057	SRR25224044	Yes	21581225	1728.99	No
TUM23689	This study	1995-008	1995	Tokyo	0.125	<=0.015	<=0.015	<=0.03	0.06	32	109	39	170	156	188	71	65	7359	2.002	penA Type II NonMosaic, A517G	54	A39T	100	Wild type	100	Wild type	100	Wild type	p.D95G,	Wild type	SAMN36377058	SRR25224043	Yes	19922589	1596.11	No
TUM23690	BMC Infect Dis. 2015 Sep 17:15:378.	1998-001	1998	Data not available	0.125	<=0.015	<=0.015	<=0.03	<=0.03	16	109	39	170	156	188	71	65	7359	2.002	penA Type II NonMosaic, A517G	54	A39T	100	Wild type	100	Wild type	100	Wild type	Wild type	Wild type	SAMN36377059	SRR25224121	Yes	21702061	1738.67	No
TUM23691	BMC Infect Dis. 2015 Sep 17:15:378.	1998-002	1998	Data not available	0.06	<=0.015	<=0.015	<=0.03	<=0.03	16	109	39	67	156	152	71	65	1594	1.001	penA Type I NonMosaic	5	Wild type	100	Wild type	100	Wild type	100	Wild type	Wild type	Wild type	SAMN36377060	SRR25224120	Yes	19595352	1569.89	No
TUM23692	BMC Infect Dis. 2015 Sep 17:15:378.	1998-003	1998	Data not available	2	0.03	0.03	0.25	0.06	16	126	39	67	78	149	153	467	7366	4.001	penA Type IV NonMosaic, A517G, G543S	25	G45D	8	G120K, A121D	1	L421P	100	Wild type	p.S91F,	Wild type	SAMN36377061	SRR25224119	Yes	21870217	1752.14	Yes	JAUMHY000000000	290270911	135.587	170	2140851	51248	p.V57M	Negative
TUM23693	BMC Infect Dis. 2015 Sep 17:15:378.	1999-001	1999	Tokyo	0.125	<=0.015	<=0.015	0.06	<=0.03	16	109	641	170	156	188	71	65	13586	2.002	penA Type II NonMosaic, A517G	54	A39T	100	Wild type	100	Wild type	100	Wild type	p.D95N,	Wild type	SAMN36377062	SRR25224116	Yes	18197290	1457.88	No
TUM23694	BMC Infect Dis. 2015 Sep 17:15:378.	1999-003	1999	Kanagawa	0.125	<=0.015	<=0.015	0.06	<=0.03	16	109	39	67	156	152	71	65	1594	1.001	penA Type I NonMosaic	5	Wild type	100	Wild type	100	Wild type	100	Wild type	p.D95N,	Wild type	SAMN36377063	SRR25224115	Yes	26670750	2136.74	No
TUM23695	BMC Infect Dis. 2015 Sep 17:15:378.	1999-004	1999	Tokyo	2	0.06	0.125	<=0.03	0.25	16	109	39	170	78	148	153	65	7360	12.001	penA Type XII NonMosaic, A517G	1	-35A Del	11	G120K, A121N	1	L421P	100	Wild type	Wild type	Wild type	SAMN36377064	SRR25224114	Yes	20438105	1637.41	No
TUM23696	BMC Infect Dis. 2015 Sep 17:15:378.	1999-006	1999	Kanagawa	1	0.03	0.03	0.125	0.06	16	126	39	67	78	149	153	65	1590	4.001	penA Type IV NonMosaic, A517G, G543S	25	G45D	16	G120N	1	L421P	100	Wild type	p.S91F,	Wild type	SAMN36377065	SRR25224113	Yes	23976462	1920.88	No
TUM23697	BMC Infect Dis. 2015 Sep 17:15:378.	1999-007	1999	Kanagawa	2	0.125	0.125	1	0.06	32	126	39	67	78	149	153	65	1590	7.001	penA Type VII NonMosaic, A501V, A517G, G543S	25	G45D	11	G120K, A121N	1	L421P	100	Wild type	p.S91F,	Wild type	SAMN36377066	SRR25224112	Yes	18500482	1482.17	No
TUM23698	BMC Infect Dis. 2015 Sep 17:15:378.	2001-001	2001	Kanagawa	4	0.5	0.125	>64	0.25	32	59	39	67	78	148	71	65	1596	10.001	penA Type X Mosaic, N513Y	19	-35A Del, G45D	8	G120K, A121D	1	L421P	100	Wild type	p.S91F, p.D95N,	p.S88P,	SAMN36377067	SRR25224111	Yes	21245171	1702.06	No
TUM23699	BMC Infect Dis. 2015 Sep 17:15:378.	2001-003	2001	Kanagawa	1	0.06	0.125	8	1	16	126	39	170	78	147	153	65	10633	11.001	penA Type XI NonMosaic, A501V, A517G	19	-35A Del, G45D	13	porB1a	1	L421P	100	Wild type	p.S91F, p.D95N,	Wild type	SAMN36377068	SRR25224110	Yes	21138559	1693.52	No
TUM23700	BMC Infect Dis. 2015 Sep 17:15:378.	2001-004	2001	Kanagawa	2	0.03	0.03	32	0.25	16	109	39	170	111	148	153	65	1901	5.002	penA Type V NonMosaic, A517G, G543S	1	-35A Del	8	G120K, A121D	1	L421P	100	Wild type	p.S91F, p.D95G,	Wild type	SAMN36377069	SRR25224109	Yes	22323936	1788.49	No
TUM23701	BMC Infect Dis. 2015 Sep 17:15:378.	2001-005	2001	Tokyo	0.25	<=0.015	<=0.015	8	<=0.03	16	109	39	170	111	148	153	65	1901	5.002	penA Type V NonMosaic, A517G, G543S	1	-35A Del	8	G120K, A121D	1	L421P	100	Wild type	p.S91F, p.D95G,	Wild type	SAMN36377070	SRR25224108	Yes	18604440	1490.5	No
TUM23702	BMC Infect Dis. 2015 Sep 17:15:378.	2001-006	2001	Tokyo	2	0.25	0.125	8	0.25	64	59	39	67	78	148	153	65	7363	10.001	penA Type X Mosaic, N513Y	19	-35A Del, G45D	8	G120K, A121D	1	L421P	100	Wild type	p.S91F,	p.S88P,	SAMN36377071	SRR25224107	Yes	25816564	2068.3	No
TUM23703	BMC Infect Dis. 2015 Sep 17:15:378.	2001-007	2001	Kanagawa	16	<=0.015	<=0.015	1	0.06	32	59	39	67	158	148	71	65	1588	19.001	penA Type XIX NonMosaic, A517G	38	A39T	13	porB1a	1	L421P	100	Wild type	p.S91F,	Wild type	SAMN36377072	SRR25224105	Yes	20771101	1664.08	No
TUM23704	BMC Infect Dis. 2015 Sep 17:15:378.	2001-008	2001	Kanagawa	0.06	<=0.015	<=0.015	<=0.03	<=0.03	32	109	39	67	156	152	71	65	1594	1.021	penA Type I NonMosaic	5	Wild type	100	Wild type	100	Wild type	100	Wild type	Wild type	Wild type	SAMN36377073	SRR25224104	Yes	21194922	1698.04	No
TUM23705	BMC Infect Dis. 2015 Sep 17:15:378.	2002-001	2002	Kanagawa	2	0.5	0.25	>64	0.5	32	59	39	67	78	148	153	65	7363	10.001	penA Type X Mosaic, N513Y	19	-35A Del, G45D	8	G120K, A121D	1	L421P	100	Wild type	p.S91F, p.D95N,	p.S88P,	SAMN36377074	SRR25224103	Yes	23042552	1846.06	Yes	JAUMHX000000000	168032771	61.5036	1202	2732082	41868	p.V57M	Negative
TUM23706	BMC Infect Dis. 2015 Sep 17:15:378.	2002-002	2002	Kanagawa	2	<=0.015	<=0.015	16	0.5	32	109	39	170	111	148	153	65	1901	5.002	penA Type V Nonmosaic, A517G, G543S	1	-35A Del	21	G120N, A121D	1	L421P	100	Wild type	p.S91F, p.D95G,	Wild type	SAMN36377075	SRR25224102	Yes	24427232	1957	No
TUM23707	BMC Infect Dis. 2015 Sep 17:15:378.	2002-003	2002	Kanagawa	4	0.5	0.125	64	0.125	32	59	39	67	78	148	153	65	7363	10.001	penA Type X Mosaic, N513Y	19	-35A Del, G45D	11	G120K, A121N	1	L421P	100	Wild type	p.S91F, p.D95N,	p.S88P,	SAMN36377076	SRR25224101	Yes	22491172	1801.89	Yes	JAUMHW000000000	202242692	95.6064	208	2115367	47442	p.V57M	Negative
TUM23708	BMC Infect Dis. 2015 Sep 17:15:378.	2002-004	2002	Kanagawa	0.06	<=0.015	<=0.015	<=0.03	0.06	16	109	39	67	156	152	71	65	1594	1.001	penA Type I NonMosaic	4	Wild type	100	Wild type	100	Wild type	100	Wild type	Wild type	Wild type	SAMN36377077	SRR25224100	Yes	22212351	1779.55	No
TUM23709	BMC Infect Dis. 2015 Sep 17:15:378.	2002-005	2002	Kanagawa	2	0.5	0.125	64	0.125	32	59	39	67	78	148	71	65	1596	10.001	penA Type X Mosaic, N513Y	19	-35A Del, G45D	8	G120K, A121D	1	L421P	100	Wild type	p.S91F, p.D95N,	p.S88P,	SAMN36377078	SRR25224099	Yes	21303152	1706.71	No
TUM23710	BMC Infect Dis. 2015 Sep 17:15:378.	2002-006	2002	Tokyo	0.125	<=0.015	<=0.015	<=0.03	0.125	32	109	39	67	156	152	71	65	1594	1.001	penA Type I NonMosaic	4	Wild type	100	Wild type	100	Wild type	100	Wild type	Wild type	Wild type	SAMN36377079	SRR25224098	Yes	24824915	1988.86	No
TUM23711	BMC Infect Dis. 2015 Sep 17:15:378.	2002-007	2002	Tokyo	2	0.03	0.03	32	0.5	32	109	39	170	111	148	153	65	1901	5.002	penA Type V Nonmosaic, A517G, G543S	1	-35A Del	8	G120K, A121D	1	L421P	100	Wild type	p.S91F, p.D95G,	Wild type	SAMN36377080	SRR25224097	Yes	24199761	1938.77	No
TUM23712	BMC Infect Dis. 2015 Sep 17:15:378.	2002-008	2002	Tokyo	2	0.03	<=0.015	8	0.25	16	109	39	170	78	148	153	65	7360	12.001	penA Type XII NonMosaic, A517G	1	-35A Del	8	G120K, A121D	1	L421P	100	Wild type	p.S91F, p.D95G,	Wild type	SAMN36377081	SRR25224096	Yes	17962274	1439.05	No
TUM23713	BMC Infect Dis. 2015 Sep 17:15:378.	2002-009	2002	Kanagawa	16	0.03	0.03	0.25	0.5	32	109	39	170	158	148	153	65	1902	12.001	penA Type XII NonMosaic, A517G	1	-35A Del	11	G120K, A121N	1	L421P	100	Wild type	p.D95N,	Wild type	SAMN36377082	SRR25224014	Yes	19634777	1573.05	No
TUM23714	BMC Infect Dis. 2015 Sep 17:15:378.	2002-010	2002	Kanagawa	2	0.03	0.06	<=0.03	0.25	32	109	39	170	111	148	153	65	1901	5.002	penA Type V Nonmosaic, A517G, G543S	1	-35A Del	8	G120K, A121D	1	L421P	100	Wild type	Wild type	Wild type	SAMN36377083	SRR25224013	Yes	20021087	1604	No
TUM23715	This study	2003-001	2003	Kanagawa	1	<=0.015	0.03	8	0.25	16	59	39	67	78	149	153	133	6722	4.001	penA Type IV NonMosaic, A517G, G543S	25	G45D	10	G120K, A121D	1	L421P	100	Wild type	p.S91F, p.D95G,	Wild type	SAMN36377084	SRR25224012	Yes	22593628	1810.1	No
TUM23716	This study	2003-002	2003	Tokyo	1	0.06	0.03	8	0.125	16	59	642	67	78	149	153	133	13588	4.001	penA Type IV NonMosaic, A517G, G543S	25	G45D	8	G120K, A121D	1	L421P	100	Wild type	p.S91F, p.D95G,	Wild type	SAMN36377085	SRR25224011	Yes	21876708	1752.66	No
TUM23717	BMC Infect Dis. 2015 Sep 17:15:378.	2003-003	2003	Kanagawa	2	0.03	0.03	16	0.25	16	109	39	170	111	148	153	65	1901	5.002	penA Type V Nonmosaic, A517G, G543S	1	-35A Del	8	G120K, A121D	1	L421P	100	Wild type	p.S91F, p.D95G,	Wild type	SAMN36377086	SRR25224010	Yes	21854862	1750.91	No
TUM23718	This study	2003-005	2003	Tokyo	0.125	<=0.015	<=0.015	<=0.03	0.25	16	109	39	67	156	152	71	65	1594	1.001	penA Type I NonMosaic	4	Wild type	100	Wild type	100	Wild type	100	Wild type	Wild type	Wild type	SAMN36377087	SRR25224009	Yes	18846024	1509.86	No
TUM23719	This study	2003-006	2003	Kanagawa	2	0.03	0.06	32	0.5	16	109	39	170	111	148	153	65	1901	5.002	penA Type V Nonmosaic, A517G, G543S	1	-35A Del	8	G120K, A121D	1	L421P	100	Wild type	p.S91F, p.D95G,	Wild type	SAMN36377088	SRR25224008	Yes	22059411	1767.3	No
TUM23720	This study	2003-007	2003	Tokyo	0.25	<=0.015	<=0.015	<=0.03	0.125	16	109	299	67	156	152	71	65	7364	1.001	penA Type I NonMosaic	4	Wild type	100	Wild type	100	Wild type	100	Wild type	Wild type	Wild type	SAMN36377089	SRR25224007	Yes	25780890	2065.45	No
TUM23721	This study	2004-001	2004	Tokyo	4	0.03	0.03	32	0.5	64	109	39	170	111	148	153	921	13590	5.002	penA Type V Nonmosaic, A517G, G543S	1	-35A Del	8	G120K, A121D	1	L421P	100	Wild type	p.S91F, p.D95G,	Wild type	SAMN36377090	SRR25224006	Yes	22041222	1765.84	No
TUM23722	This study	2004-002	2004	Tokyo	1	<=0.015	<=0.015	8	0.25	32	109	39	170	111	148	153	65	1901	5.002	penA Type V Nonmosaic, A517G, G543S	1	-35A Del	100	Wild type	1	L421P	100	Wild type	p.S91F, p.D95G,	Wild type	SAMN36377091	SRR25224005	Yes	21279591	1704.82	No
TUM23723	This study	2004-003	2004	Tokyo	2	<=0.015	0.03	16	0.25	16	109	39	170	111	148	153	65	1901	5.002	penA Type V Nonmosaic, A517G, G543S	1	-35A Del	8	G120K, A121D	1	L421P	100	Wild type	p.S91F, p.D95G,	Wild type	SAMN36377092	SRR25224003	Yes	18645506	1493.79	No
TUM23724	This study	2004-004	2004	Kanagawa	1	<=0.015	<=0.015	8	0.25	16	109	39	170	111	148	153	65	1901	5.002	penA Type V Nonmosaic, A517G, G543S	1	-35A Del	100	Wild type	1	L421P	100	Wild type	p.S91F, p.D95G,	Wild type	SAMN36377093	SRR25224002	Yes	20602907	1650.61	No
TUM23725	This study	2004-005	2004	Tokyo	4	0.06	0.06	32	0.25	16	109	39	170	111	148	153	65	1901	5.002	penA Type V Nonmosaic, A517G, G543S	1	-35A Del	8	G120K, A121D	1	L421P	100	Wild type	p.S91F, p.D95G,	Wild type	SAMN36377094	SRR25224001	Yes	19799698	1586.26	No
TUM23726	This study	2004-006	2004	Kanagawa	0.25	<=0.015	<=0.015	<=0.03	0.125	32	109	39	170	156	188	71	133	7361	2.002	penA Type II NonMosaic, A517G	42	A39T	100	Wild type	100	Wild type	100	Wild type	Wild type	Wild type	SAMN36377095	SRR25224000	Yes	18195062	1457.7	No
TUM23727	BMC Infect Dis. 2015 Sep 17:15:378.	2004-007	2004	Tokyo	4	0.5	0.25	32	0.25	16	109	39	170	111	148	153	65	1901	13.001	penA Type XIII NonMosaic, A501V, A517G	1	-35A Del	8	G120K, A121D	1	L421P	100	Wild type	p.S91F, p.D95G,	Wild type	SAMN36377096	SRR25223999	Yes	17880528	1432.51	Yes	JAUMHV000000000	242381339	108.111	301	2241966	67489	p.V57M	Negative
TUM23728	BMC Infect Dis. 2015 Sep 17:15:378.	2004-008	2004	Data not available	2	0.25	0.25	32	0.125	64	109	39	170	111	148	153	65	1901	13.001	penA Type XIII NonMosaic, A501V, A517G	1	-35A Del	8	G120K, A121D	1	L421P	100	Wild type	p.S91F, p.D95G,	Wild type	SAMN36377097	SRR25223998	Yes	24881963	1993.43	Yes	JAUMHU000000000	232969059	106.892	184	2179486	58642	p.V57M	Negative
TUM23729	BMC Infect Dis. 2015 Sep 17:15:378.	2005-001	2005	Tokyo	0.25	<=0.015	<=0.015	<=0.03	0.125	16	109	39	170	156	188	71	133	7361	2.002	penA Type II NonMosaic, A517G	42	A39T	100	Wild type	100	Wild type	100	Wild type	Wild type	Wild type	SAMN36377098	SRR25223997	Yes	18791407	1505.48	No
TUM23730	BMC Infect Dis. 2015 Sep 17:15:378.	2005-002	2005	Data not available	4	0.125	0.06	16	0.25	16	109	39	170	111	148	153	65	1901	5.002	penA Type V Nonmosaic, A517G, G543S	1	-35A Del	8	G120K, A121D	1	L421P	100	Wild type	p.S91F, p.D95G,	Wild type	SAMN36377099	SRR25223996	Yes	19419424	1555.79	No
TUM23731	BMC Infect Dis. 2015 Sep 17:15:378.	2005-003	2005	Data not available	4	0.25	0.125	64	0.25	16	109	39	170	111	148	153	65	1901	5.002	penA Type V Nonmosaic, A517G, G543S	1	-35A Del	8	G120K, A121D	1	L421P	100	Wild type	p.S91F, p.D95G,	Wild type	SAMN36377100	SRR25223995	Yes	17224061	1379.91	No
TUM23732	BMC Infect Dis. 2015 Sep 17:15:378.	2005-004	2005	Data not available	4	0.5	0.125	64	0.125	16	59	39	67	78	148	153	65	7363	10.016	penA Type X Mosaic, N513Y	19	-35A Del, G45D	8	G120K, A121D	1	L421P	100	Wild type	p.S91F, p.D95N,	p.S88P,	SAMN36377101	SRR25223994	Yes	9907536	793.746	Yes	JAUMHT000000000	549826067	251.097	245	2189699	59259	p.V57M	Negative
TUM23733	BMC Infect Dis. 2015 Sep 17:15:378.	2005-005	2005	Data not available	4	0.5	0.125	>64	0.125	16	59	39	67	78	148	71	65	1596	10.001	penA Type X Mosaic, N513Y	19	-35A Del, G45D	8	G120K, A121D	1	L421P	100	Wild type	p.S91F, p.D95N,	p.S88P,	SAMN36377102	SRR25223992	Yes	19842619	1589.7	No
TUM23734	BMC Infect Dis. 2015 Sep 17:15:378.	2005-009	2005	Kanagawa	4	0.03	0.03	64	0.25	16	109	39	170	111	148	153	65	1901	5.002	penA Type V Nonmosaic, A517G, G543S	1	-35A Del	11	G120K, A121N	1	L421P	100	Wild type	p.S91F, p.D95G,	Wild type	SAMN36377103	SRR25223991	Yes	20718848	1659.9	No
TUM23735	BMC Infect Dis. 2015 Sep 17:15:378.	2005-010	2005	Kanagawa	4	0.125	0.06	64	0.25	16	109	39	170	111	148	153	65	1901	5.002	penA Type V Nonmosaic, A517G, G543S	1	-35A Del	11	G120K, A121N	1	L421P	100	Wild type	p.S91F, p.D95G,	Wild type	SAMN36377104	SRR25223990	Yes	23975303	1920.79	No
Average																																		1.98153e+07	1587.51			1.9591e+08	89.4084	309.286	2.19911e+06	44871.3
SD f																																		2.70909e+06	217.04			9.52639e+07	43.6827	328.926	123613	13365.6
a MLST, multilocus sequence typing
b NG-STAR, Neisseria gonorrhoeae sequence typing for antimicrobial resistance.
c QRDR, quinolone resistance determining region.
d Coverage was calculated by dividing the total nucleotide by the total length of the PCR product, 12,482 bp.
e DWGS, draft-whole genome sequencing.
f SD, standard deviation
